# Supplementary material for: A Case for Automated Segmentation of MRI Data in Neurodegenerative Diseases: Type II GM1 Gangliosidosis
Source: NeuroSci. 2025 Apr 3;6(2):31. doi: 10.3390/neurosci6020031 (PMC12015847; doi:10.3390/neurosci6020031)
Supplement: Supplementary file 1 [file neurosci-06-00031-s001.zip]

Archive with 1 entries (1 files):
- neurosci-3515731-supplementary.pdf
